# Supplementary material for: Multiregion ultra‐deep sequencing reveals early intermixing and variable levels of intratumoral heterogeneity in colorectal cancer
Source: Mol Oncol. 2016 Oct 20;11(2):124–39. doi: 10.1002/1878-0261.12012 (PMC5527459; doi:10.1002/1878-0261.12012)
Supplement: Supplementary file 5 — Table S1. Summary of clinicopathologic and treatment details for the four patients. [file MOL2-11-124-s005.xlsx]

## Sheet: Sheet1
Table S1 Clinico-pathologic features and treatment details.
Patient ID	Age	Stage at diagnosis	MSI status	Gender	Month of Surgery for Primary Tumor	Adjuvant Therapy	MLH-1	MSH-2	MSH-6	PMS-2
1	55	stage IIIb rectosigmoid CA	MSS	Male	April 2013	XELOX	positive	positive	positive	positive
2	69	stage IV Transverse Colon CA with metastasis to the Liver	MSS	Female	January 2014	Palliative oral chemotherapy	positive	positive	positive	positive
3	25	stage IV Ascending Colon CA with metastasis to Liver	MSH-2 and MSH-6 loss	Male	May 2014	Declined receiving chemotherapy in Singapore	positive	negative	negative	positive
4	62	stage I Descending Colon CA	MSS	Female	June 2014	not applicable	positive	positive	positive	positive
Summary of clinico-pathologic and treatment details for the four patients. MSI: microsatellite instable. MSS: microsatellite stable.
