# Supplementary material for: Multiregion ultra‐deep sequencing reveals early intermixing and variable levels of intratumoral heterogeneity in colorectal cancer
Source: Mol Oncol. 2016 Oct 20;11(2):124–39. doi: 10.1002/1878-0261.12012 (PMC5527459; doi:10.1002/1878-0261.12012)
Supplement: Supplementary file 6 — Table S2. Summary of sequencing metrics of targeted hybrid‐capture sequencing. [file MOL2-11-124-s006.xlsx]

## Sheet: Sheet1
Table S2 Sequencing metrics of targeted hybrid capture sequencing.
Patient	Sector	Median Coverage	Mean Coverage	% Target Bases with >20x coverage	% Target Bases with >100x coverage	% Target Bases with >200x coverage
1	Tumor sector A	309	318	0.986092	0.901295	0.731774
	Tumor sector B	361	361	0.98835	0.925332	0.791821
	Tumor sector C	690	709	0.99344	0.968141	0.920292
	Tumor sector D	367	364	0.987942	0.924699	0.791614
	Tumor sector E	359	370	0.987747	0.91889	0.781082
	Normal	501	498	0.991083	0.951065	0.869501
2	Tumor sector A	466	470	0.986681	0.923946	0.820677
	Tumor sector B	248	254	0.984446	0.869339	0.636365
	Tumor sector C	328	335	0.988527	0.91271	0.759222
	Tumor sector D	288	294	0.986055	0.887039	0.701505
	Tumor sector E	319	329	0.987407	0.903265	0.742704
	Normal	278	280	0.974587	0.838899	0.659755
3	Tumor sector A	412	423	0.990967	0.935911	0.822643
	Tumor sector B	366	374	0.989729	0.923069	0.786616
	Tumor sector C	257	261	0.983678	0.863929	0.64588
	Tumor sector D	357	365	0.989923	0.92527	0.787448
	Tumor sector E	376	384	0.98975	0.926487	0.797093
	Normal	353	361	0.988935	0.918952	0.776911
4	Tumor sector A	308	325	0.988235	0.905423	0.735458
	Tumor sector B	248	266	0.984977	0.866689	0.631767
	Tumor sector C	393	424	0.983783	0.907143	0.782922
	Tumor sector D	506	556	0.986839	0.932808	0.842272
	Tumor sector E	474	508	0.985864	0.927482	0.829543
	Normal	372	385	0.982962	0.904298	0.771166
Summary of sequencing metrics of targeted hybrid capture sequencing.
