# Supplementary material for: Multiregion ultra‐deep sequencing reveals early intermixing and variable levels of intratumoral heterogeneity in colorectal cancer
Source: Mol Oncol. 2016 Oct 20;11(2):124–39. doi: 10.1002/1878-0261.12012 (PMC5527459; doi:10.1002/1878-0261.12012)
Supplement: Supplementary file 7 — Table S3. List of primer sequences used to validate mutations with ultra‐deep amplicon sequencing. [file MOL2-11-124-s007.xlsx]

## Sheet: Sheet1
Table S3 Primer sequences used for ultra-deep amplicon sequencing validation.
Patient	Primer name	Forward primer sequence	Reverse primer sequence
1	PS0829	CACCTGCACATTTCCAGCTT	CGTCGTCGTCTGTTGCTG
1	PS0562	GCGGCAGAGCTAGACT	TCACACGTTCTTTCTTCCGTC
1	PS0353	TGACAGTGAAAGTGGAAGGTTG	ACTGTGACATGTAGTTCTTTGG
1	8_F 18_R	CTGTTCAAACTGATGGGACCC	ATAGGTGATTTTGGTCTAGCTACA
1	20_F 20_R	CTGGGGTGATTTGCTGTGC	CACAGCTGCCACCATTCTG
1	21_F 21_R	CCCCAGCTGCTCACCATC	CCATGGCCATCTACAAGCA
1	24_F 24_R	ACAACAAATGAGCTAAAATCTGAGA	ATTCCACAGTCTGCTCCTCC
1	25_F 25_R	CCAGAGTTCCCAGGCAAC	TGACGCCAGCTCTCCTCC
1	26_F 26_R	TGTCCGTGCTTGGGTTCC	CCATATTTGTGTTTCTTCTGACCA
1	27_F 27_R	CCATCTTTAGGCCGCCATTAG	GCCTGACTCCTTTGGTTCCT
1	32_F 32_R	ACAGTAGGATGACATGAGACAC	AGGAACCAGAGCATCCCAAT
1	34_F 34_R	CTAGAGTCTGCAGGGGAACG	AAGTATGCTGCATGAACTGGA
1	35_F 35_R	GCCAAAGCCAGGTCCATTT	TGGCAAGATTTCCCCATAGTT
1	37_F 37_R	CCGTACGCACCCACATTG	AATGACAACCCTCCGGAGTT
1	38_F 38_R	TCTGCTTTGGACTGGGGC	AACGTGTCAGCCAACAACAA
1	39_F39_R	GGAGAAGAGAGATGGGTGGG	TCTTCCGTGTCTGCCTTCTC
2	PS0701	TTACAGTCATGAGCCACCAT	TCCATCACATGAATAAGCTGCTG
2	4	TAGCTGTATCGTCAAGGCAC	GGCCTGCTGAAAATGACTGA
2	PS0691	ATACCCTCATTCACGGGGAG	GACAGCCTCTTTCAGCAGC
2	PS0692	AAGGTAAGACGCGAAAGGTG	CGGGGAAACGGCTTC
2	PS0694	CATTCGCACCCCAACAACT	TCCTTTTCCTCTTTCATTCTTCT
2	PS0695	CCTTGCAGCAAATGACCCTT	GCCCTGCCATTTCCTCAG
2	PS0696	TCCCTCTCCTCTCTCACTTGA	ATGATGCCTACCAGCTCCAC
2	PS0698	GCTTTTCTTGATAATTTTCAGAGCA	GCAAGATCTATGGGGTAGGAAAT
2	PS0699	TCCAGAATAATCACACTGCAGC	TCAAAATTCTATTCCCTACAGTTTC
2	PS0700	TTGAGAGCTCTGTTAGGCCA	GTTTAACTGCTGCTTCAAAC
2	PS0702	TGTTTCCACTGACACTCGGA	ACTCTGGAACTTCACAGCCC
2	PS0704	TGTAGATAGAGGCGGCAACC	TACAGCCAGGCCCAACAAA
2	PS0705	TGTGGTCCCTGTCTTGGTTT	ATGTTCCCTTTCGCTTCTGC
2	PS0706	CACGCATCTGAGTCTCTGGA	TCACAAGATCCCTGCTGACA
2	PS0708	GAAGTTCTTCCCCAGGCTCT	GACCTCTCAACTCCCGCTC
2	PS0711	GGTTTGTGTGTGCAGTGAGT	CTTGGGTCAGGTAGAGGGC
2	PS0712	GGTTTAAGGCAGCAAATAGGC	CTGGATGCATGTTGTCTCTCT
2	PS0713	TGCAGTACAGAAGGCGAATG	GGCTCTTACCTTGGCACA
2	PS0714	TCAACCTGCTGAGAACCACT	CCATGAAGGCTTAACAGTGA
2	PS0715	ACGAAAGGTGAGTAAGACTT	TCTTGTCTCTGGGAATGCAGA
2	PS0716	GCTCCACTAACAACCCTCCT	TGGGATATTGAGACAGGCCA
2	PS0717	AAGCCCCAGTGATCTTCCAG	CTTGGTTTGAGCTGTTTGAG
2	PS0718	AATGCTTCTCTCGTTCCTGC	GACGCCGACCTTCTGTTTTC
2	PS0719	CACTTACCTGTTTCCATCTGTGA	ACTTCCCATATCTGCAGAGA
2	PS0720	GGGTAGGGGCATGTCTTCTT	GAGCCCATCGTTTCCATTCC
2	PS0722	TGAGTAACAACTGCAAGCTCT	GCTCTCTCCTCATCCAGCAG
2	PS0723	TGACAAACTCTCCTGCACAC	TCTCTATCTCAACAGCCATGG
2	PS0813	GGCCCCTACTCACTTTTGATAG	CAGAAGCTGCAACTTGAGAA
2	PS0815	TGTCTGCAGCACACTTCCA	GCATCTGTCCTGGGCAC
2	PS0816	GGCTCCCACTTCGAGTTC	GGGCGCCTTTCAATATGTGA
2	PS0817	TGACTCCTACGACCCCATCT	GCTGCCGCGTACTTGG
2	PS0818	ACCAAAGCTGAGTTGTCCAA	GCTTTTCATGCTGACCTTCAAC
2	PS0117	GGCAACTACCATCCAGCAAC	ATGACTTTGGCAATCTGGGC
2	PS0502	GCACATGTAGCAGTTCCAGG	GTGGAGTGTGTGGACCTCTT
2	PS0562	GCGGCAGAGCTAGACT	TCACACGTTCTTTCTTCCGTC
3	4	TAGCTGTATCGTCAAGGCAC	GGCCTGCTGAAAATGACTGA
3	PS0169	AGGAAATTGGCCAGCATCCA	ACAGCATGTTTCTGCCAATA
3	PS0260	CAGAATCAGAGCAGCCTAAAGA	ACTTTGTTGGCATGGCAGAA
3	PS0271	AAGCAAAGTCTCTATGGTGA	ATGGTGAAAGGACAGTCATG
3	PS0454	CTCCCACATTGCCCAAACC	AGGGAGGTTGCCAGTTCAA
3	PS0724	GGTGACCAGGGAGTCTTACC	TGTCCATCTCGCTCAGGTAC
3	PS0725	TCCAGGCGTCTCTTCAGTTT	ACTTTCCTATCTTCCACCCAGA
3	PS0726	GCCTCAGCCACTCCTACATG	TGCCTTGACCGTCGATGTTA
3	PS0727	TCCCAAGCCCAGATGTCAAT	GTTGAGTGGTGCTGCTGTAC
3	PS0728	TGGAACTTGCCTTGATGAAA	AGAGATACTTCATAAGCCCAGT
3	PS0729	CTCGCTTACCAGTCCACAGT	CTCTCGATGCTGGGAATTTCT
3	PS0730	CCGTCTACAATGGTGGCC	CCTTTGTTTTAGGTGTATGAGC
3	PS0732	CCTGACTTGCTCTTTGGCTC	GCATTGGCCCCTGTACTACA
3	PS0734	TCATGTGCTGTGACTGCTTG	GTGCAGCTGTGGGTTGATTC
3	PS0736	TGGAGGCTTAGCTGGTAACC	CTTTCGCAGGCACAGGTG
3	PS0737	TGTGGCTACATGTTCCTGATCT	CCTCTTGGTTGTGCAGGGG
3	PS0738	GCCAAGAACTGTGCTACTCAA	CATGGTAAGGTGCCTGCATG
3	PS0739	TCAAGAGTCAAGCTTCGGAAG	GCCTGATGTCCGTAATGCAT
3	PS0741	GATGCATGGAAGGTTTCTCC	TCAGATTTACAGCCAGTTAC
3	PS0743	GCTCTCTGACCTGCTGAAAG	ATTTCTGCACAAAAGCCCCG
3	PS0744	AGATGGACATGCTGCAGGTA	TAGGTGGGTGGGTGGGCT
3	PS0745	AGGAGGGTTGGACTGAGAGA	CCCACAGCTGCAGAGATCT
3	PS0746	GGCAACCCTAGAAGAAGCCT	CAATGTCTGTCGTGTCGCC
3	PS0747	ACAAACATTCTTTACCTTTTCTGTC	TATCAGGACCAAGCCCAAAG
3	PS0749	TCCGGGACTGTTGATGATGA	GCACTTACCTTGGCCTTGTC
3	PS0751	CCCAAATTTTCCAGACCCGT	AGAGACCCATCACCTACCAG
3	PS0753	GCAGTCCTTCTCCTGGCAA	GGCACTGGGGAAACTCTTTT
3	PS0756	AGCTGAAATAATTTGCATCTGTCT	TGATCCCTCCATTTCCTCATCC
3	PS0757	ATGTTGTCCTGGATGTTGGC	GAGACCGCCTTGCACCT
3	PS0758	TGGTGTCAGATTATCATGAGCA	CCGTGGACAGAGCAAGTTTT
3	PS0760	CTGCAAGCGTTCTGGTCG	AACCTCAGCCTCAATCTCCG
3	PS0761	TGCGCTTACCAATGCAGAAG	GTTCTAAACCCATGACGCCA
3	PS0762	GACCTTGCTCTTCCGGTGA	AGAAGTTTCCCTCTATGCCCA
3	PS0815	GTCTGCAGCACACTTCCA	TGGGACAGAGCATTGG
3	PS0820	GCTTGCGAGAAAATAAATCAGT	AAACATCAGGAAGCAGCTAA
3	PS0822	AGTTGCATCCTGGGGCC	TCTCTGCCCGACACCCA
3	PS0823	GGGGCTCCATCTCGATCA	GAGGAAAAGGTTGGCAGGTT
3	PS0824	TGGGAAGGTGGTTGAAGGAA	AGGAGCACTTACGTTTTAGCA
3	PS0825	CTCACTCACAGTCCCTTTATAGA	GCTATCCTCCACAGCCATTG
3	PS0826	ACCACCTAGCGTAGACATGA	TCAGGACAGCTGATATCGAGA
3	PS0827F 0755R	GGAAATATCAGTGTCCCAACCA	CACTGTTACTAGCCCCTCGA
3	PS0828	TTCCCAGGCCAGATCC	GTCTTCCCGTAGTGAGAAGG
4	4	TAGCTGTATCGTCAAGGCAC	GGCCTGCTGAAAATGACTGA
4	PS0245	TGAAACCCTCGATTGAATCCT	TTTTATGGGCTAGGTCGGCT
4	PS0582	TCCAGACTTTATCATGGGGTG	TTGCTGAGAGTAACCATGCA
4	PS0682	CAGTGTGCAGGGTGGC	CCTAGGTTGGCTCTGACTGT
4	PS0830	GCGTACTTAGGCCCGG	GTCCCAAAGGCGGCAAAAT
4	PS0835	TTTTGTCCAGTCTCCCAACT	GTGCGGCTCGTTTACCTG
4	PS0836	GTCCCAACAATGAAAGAGTAAAGC	CTGGTGGAGTGTTTAATAAGCAGA
4	PS0837	GCCCCAGGAGAACACGTT	GGATGCACACGGGGAACTT
4	PS0838	CAATGGACACTTATGGAAACTC	TTGTGGGCTGCATCAAGAAC
4	PS0839	TCACTGTTTCCAAAGGATCAA	TGCTCAGACAGGCATCATTAC
4	PS0840	AAATTGTACAATCCCTGGGG	CGAGCCACATCTTCTCCGT
4	PS0842	CTCTGCCCTTTGATGACGAC	TCTGGCAATCTGGAGGAATGA
4	PS0843	GGTGACGGGAATCTTGAACG	GATTGTGTGCACTGAAGGGG
4	PS0844	CGTAAAGCCTGCTCTCCTCA	ACTCTTCTGTCACTCCCAGC
4	PS0845	CTCAGAGGCAGCCGACTT	GCAGACATTACAGGACATGCT
4	PS0846	TGGTGTGTGAGACGTTGACT	ACTGGGCTGTGAGACGG
4	PS0847	GCTCTCATGTGTGGACCAAG	GGGATTTCTGAAATATCCGCTGT
4	PS0848	AGGCCACTGTACATGTTTACA	AGATTGGCTGCTGATTCTGA
4	PS0849	TCGACACAGAAGATCTCACGA	AGTTGTTCATGGTCAAGGCT
4	PS0850	CAGCCAGTGTTTTGAGTTCTAG	AGTGACCAGGGTTTGTAATCT
4	PS0851	AGTCCCTAGGTAAAAGCCATGT	ACAGTGTACAAAAGCAGGCA
4	PS0852	TGACTCATGTTTTAAGCATGCA	ACTGTTCTAATTGCTCTTCTAAGT
4	PS0853	AAAAGAGTTGGCCAGGGT	AGACTTATCTTCTTAGGTTGCCG
4	PS0831	AGGGCACAGGGAAAGAGT	GCCCTAAGACAGCAGATTG
4	PS0832	AGAACGACCCCAACTACCTG	CGTCCTTCAGCGGGTG
4	PS0833	GAACGGGATGAAGCAAGCAG	TCTCTGTGGTTCTGGCTGTC
4	PS0841	GGTGACCTCAAGAGCCGG	TCTACCTCTCCAACATCGGC
4	PS0854	TCTCTCTCCCTTTGCGTGG	CCAGGAGTATGCCCATTCCA
List of primer sequences used to validate mutations with ultra-deep amplicon sequencing.
