# Supplementary material for: Multiregion ultra‐deep sequencing reveals early intermixing and variable levels of intratumoral heterogeneity in colorectal cancer
Source: Mol Oncol. 2016 Oct 20;11(2):124–39. doi: 10.1002/1878-0261.12012 (PMC5527459; doi:10.1002/1878-0261.12012)
Supplement: Supplementary file 8 — Table S4. List of somatic SNVs and indels that are subclonal (in red). [file MOL2-11-124-s008.xlsx]

## Sheet: Sheet1
Table S4 Identification of subclonal mutations from truncal and branched nonsynonymous/indel mutations in each of the four patients.
Patient	Sector	Gene	Chr	Pos	Type of mutation	Ultra-deep amplicon sequencing				ASCAT				Location in the phylogenetic tree	Min no of chromosomes harboring the variant	Expected VAF (%)	Observed - Expected VAF (%)	Remark
						No of variant reads	Total no of reads	Observed VAF (%)		Copy number of major allele	Copy number of minor allele	Total copy number	Estimated malignant cell content (%)
2	A	DNMT3A	2	25467144-25467145	Indel	544	18489	2.94229		1	1	2	37	truncal	1	18.5	-15.5577	Subclonal
	B					162	16050	1.00935		2	1	3	44	truncal	1	22	-13.6573	Subclonal
	C					240	5554	4.32121		1	0	1	20	truncal	1	10	-15.6788
	D					480	14198	3.38076		1	0	1	21	truncal	1	10.5	-17.6192	Subclonal
	E					53	9929	0.53379		2	1	3	46	truncal	1	15.3333	-14.7995	Subclonal
	A	RAF1	3	12627239-12627239	Indel	5698	30727	18.544		1	1	2	37	truncal	1	18.5	0.0439516
	B					10693	32638	32.7624		1	0	1	44	truncal	1	44	-11.2376
	C					189	9703	1.94785		1	0	1	20	truncal	1	20	-18.0521	Subclonal
	D					1904	22715	8.38213		1	0	1	21	truncal	1	21	-12.6179
	E					7563	18972	39.864		1	1	2	46	truncal	1	23	16.864
	A	EPHA3	3	89259626	Non-synonymous	NP	-	-		-	-	-	37	-	-	-	-
	B					7885	40194	19.6174		1	0	1	44	shared	1	44	-24.3826
	C					NP	-	-		-	-	-	20	-	-	-	-
	D					244	30792	0.792414		1	0	1	21	shared	1	21	-20.2076	Subclonal
	E					9411	24323	38.6918		1	1	2	46	shared	1	23	15.6918
	A	TNFRSF14	1	2494709	Non-synonymous	322	19816	1.62495		1	1	2	37	shared	1	18.5	-16.8751	Subclonal
	B					126	25211	0.499782		1	1	2	44	shared	1	22	-21.5002	Subclonal
	C					105	5949	1.765		2	0	2	20	shared	1	10	-8.235	Subclonal
	D					481	21240	2.2646		2	0	2	21	shared	1	10.5	-8.2354	Subclonal
	E					NP	-	-		-	-	-	46	-	-	-	-
	A	ADAMTSL3	15	84651607	Non-synonymous	693	30349	2.28344		1	1	2	37	shared	1	18.5	-16.2166	Subclonal
	B					NP	-	-		-	-	-	44	-	-	-	-
	C					119	9601	1.23945		1	1	2	20	shared	1	10	-8.76055	Subclonal
	D					NP	-	-		-	-	-	21	-	-	-	-
	E					NP	-	-		-	-	-	46	-	-	-	-
3	A	GATA3	10	8097739	Non-synonymous	357	6803	5.24768		1	1	2	20	shared	1	10	-4.75232	Subclonal
	B					NP	-	-		-	-	-	20	-	-	-	-
	C					NP	-	-		-	-	-	20	-	-	-	-
	D					2102	33278	6.31649		1	1	2	38	shared	1	19	-12.6835	Subclonal
	E					NP	-	-		-	-	-	20	-	-	-	-
	A	PREX2	8	68992720-68992720	Indel	NP	-	-		-	-	-	20	-	-	-	-
	B					NP	-	-		-	-	-	20	-	-	-	-
	C					1228	22109	5.5543		1	1	2	20	shared	1	10	-4.4457
	D					1931	38657	4.99521		1	1	2	38	shared	1	19	-14.0048	Subclonal
	E					712	11650	6.11159		1	1	2	20	shared	1	10	-3.88841
	A	FAT1	4	187538991	Non-synonymous	NP	-	-		-	-	-	20	-	-	-	-
	B					69	4504	1.53197		1	1	2	20	shared	1	10	-8.46803
	C					NP	-	-		-	-	-	20	-	-	-	-
	D					773	16217	4.7666		1	0	1	38	shared	1	38	-33.2334	Subclonal
	E					330	8306	3.97303		2	0	2	20	shared	1	10	-6.02697
	A	TFGBR1	9	101904887-101904888	Indel	NP	-	-		-	-	-	20	-	-	-	-
	B					133	9008	1.47647		1	1	2	20	shared	1	10	-8.52353
	C					2223	45837	4.84979		1	1	2	20	shared	1	10	-5.15021
	D					1262	35386	3.56638		1	1	2	38	shared	1	19	-15.4336	Subclonal
	E					626	24212	2.58549		1	1	2	20	shared	1	10	-7.41451
4	A	WHSC1	4	1961213	Non-synonymous	3285	36109	9.09745		2	0	2	67	truncal	1	33.5	-24.4025	Subclonal
	B					12998	32402	40.1148		1	1	2	85	truncal	1	42.5	-2.38519
	C					13440	36749	36.5724		2	1	3	86	truncal	1	28.6667	7.90576
	D					5558	18611	29.8641		2	1	3	82	truncal	1	27.3333	2.53073
	E					4971	15184	32.7384		1	1	2	62	truncal	1	31	1.73841
	A	GRM8	7	126341865	Non-synonymous	849	15755	5.38877		2	2	4	67	truncal	1	16.75	-11.3612	Subclonal
	B					3771	17377	21.7011		2	2	4	85	truncal	1	21.25	0.451099
	C					4928	19313	25.5165		2	2	4	86	truncal	1	21.5	4.01649
	D					26	9652	0.269374		2	2	4	82	truncal	1	20.5	-20.2306	Subclonal
	E					16	8922	0.179332		2	2	4	62	truncal	1	15.5	-15.3207	Subclonal
	A	LAMA1	18	6961954	Non-synonymous	5	11938	0.0418831		1	1	2	67	shared	1	31	-30.9581	Subclonal
	B					170	10319	1.64745		2	1	3	85	shared	1	20.6667	-19.0192	Subclonal
	C					1	14370	0.00695894		1	1	2	86	shared	1	31	-30.993	Subclonal
	D					NP	-	-		-	-	-	82	-	-	-	-
	E					1	4770	0.0209644		1	1	2	62	shared	1	31	-30.979	Subclonal
	A	TGFBR2	3	30732957	Non-synonymous	980	13998	7.001	1	1	1	2	67	shared	1	31	-23.999	Subclonal
	B					205	13384	1.53168	1	1	1	2	85	shared	1	31	-29.4683	Subclonal
	C					NP	-	-		-	-	-	86	shared	-	-	-
	D					NP	-	-		-	-	-	82	shared	-	-	-
	E					46	7354	0.62551		1	1	2	62	shared	1	31	-30.3745	Subclonal
	A	TIAM1	21	32496855	Non-synonymous	1557	22060	7.05802		3	2	5	67	shared	1	12.4	-5.34198	Subclonal
	B					2951	17224	17.1331		2	1	3	85	shared	1	20.6667	-3.5336	Subclonal
	C					6208	21710	28.5951		2	1	3	86	shared	1	20.6667	7.92845
	D					NP	-	-		-	-	-	82	shared	-	-	-
	E					1729	8540	20.2459		3	1	4	62	shared	1	15.5	4.7459
List of somatic SNVs and indels that are subclonal (in red).
NP denotes "not present"; the mutation was not present in that sector.
