# Supplementary material for: Multiregion ultra‐deep sequencing reveals early intermixing and variable levels of intratumoral heterogeneity in colorectal cancer
Source: Mol Oncol. 2016 Oct 20;11(2):124–39. doi: 10.1002/1878-0261.12012 (PMC5527459; doi:10.1002/1878-0261.12012)
Supplement: Supplementary file 9 — Table S5. Summary of sequencing metrics of ultra‐deep amplicon sequencing. [file MOL2-11-124-s009.xlsx]

## Sheet: Sheet1
Table S5 Sequencing metrics of ultra-deep amplicon sequencing.
Patient	Sector	Total coverage	Average coverage	Number of amplicons to validate	Number of amplicons validated	Validation rate (%)
1	A	210946	16227	12	12
1	B	147251	11327	11	11
1	C	464011	35693	13	13
1	D	312096	24007	6	6
1	E	82985	6383	15	13
1	N	88728	6825	-	-
2	A	772497	24919	20	20
2	B	851211	27458	24	24
2	C	229572	7406	4	3
2	D	642788	20735	15	12
2	E	468873	15125	21	21
2	N	797389	25722	-	-
3	A	355291	9110	24	22
3	B	255810	6559	6	6
3	C	964979	24743	14	13
3	D	1022681	26223	23	22
3	E	508339	13034	13	13
3	N	629245	16134	-	-
4	A	599558	21413	19	18
4	B	525401	18764	22	19
4	C	642745	22955	17	16
4	D	290309	10368	13	11
4	E	256052	9145	15	14
4	N	266687	9525	-	-
			Total	307	289	94.1368
Summary of sequencing metrics of ultra-deep amplicon sequencing.
