# Supplementary material for: Multiregion ultra‐deep sequencing reveals early intermixing and variable levels of intratumoral heterogeneity in colorectal cancer
Source: Mol Oncol. 2016 Oct 20;11(2):124–39. doi: 10.1002/1878-0261.12012 (PMC5527459; doi:10.1002/1878-0261.12012)
Supplement: Supplementary file 10 — Table S6. Summary of somatic mutations validated by ultra‐deep amplicon sequencing and their variant allele frequencies. [file MOL2-11-124-s010.xlsx]

## Sheet: Sheet1
Table S6 Information on somatic mutations validated by ultra-deep amplicon sequencing.
Patient	Gene	Type	AA change	Variant allele frequency
				A	B	C	D	E	N	HapMap18537	HapMap18542	HapMap18545
1	AATK	Syn	-	0.264481	0.122067	0.21959	0.01121	0.236416	0.00225394	0.00134288	0.00101523	0.000797766
1	BRAF	Nonsyn	V600E	0.284644	0.107262	0.393305	0.0144657	0.285942	0.00108069	0.000267738	0.000206612	0.000483559
1	CDH11	Nonsyn	A166S	0.207021	0.133292	0.429728	0.0153257	0.41401	0.00666437	0.00539433	0.00182609	0.00776288
1	DNMT3A	Nonsyn	R484Q	0.306557	0.13944	0.36735	0.014243	0.386083	0.00292612	0.00101204	0.000372036	0.00255308
1	EPHA7	Syn	-	0.00219429	0.0648576	0.198421	0.000886132	0.113523	0.0029649	0.00138213	0.00080004	0.00131124
1	ERCC6	Syn	-	0.333098	0.129903	0.381331	0.012085	0.383605	0.00234253	0.00112899	0.00084215	0.00161878
1	FAT4	Nonsyn	C4424F	0.45225	0.134576	0.627503	0.0133395	0.606413	0.00109599	0.000869076	0.000953071	0.00086966
1	RAD50	Nonsyn	R883H	0.419531	0.174399	0.500258	0.0157635	0.509569	0.00127836	0.0010323	0.000784006	0.000724113
1	SDK1	Syn	-	0.181545	0.0764395	0.386224	0.00646558	0.333933	0.000362013	0.000224517	0.000345752	0.000114299
1	SMG1	Syn	-	0.317916	0.142512	0.471564	0.0150338	0.415537	0.00471159	0.00222058	0.00132046	0.00420239
1	TP53	Nonsyn	V173G	0.505824	0.174765	0.65889	0.014257	0.631262	0.000675493	0.000970439	0.00110808	0.000864155
1	XIRP2	Syn	-	0.31772	0.139926	0.378522	0.0114233	0.378313	0.00263657	0.00173139	0.00157636	0.00181444
1	ZAP70	Syn	-	0.307756	0.167413	0.407215	0.0139281	0.372973	0.0018622	0.00242809	0.00087321	0.00119
2	ACVR1B	Deletion	-CC	0.206602	0.267834	0.0307781	0.105973	0.287027	0.00232829	0	0	0.000204597
2	ADAMTSL3	Nonsyn	K1076T	0.0228344	0.000225409	0.0123945	0.000341608	0.000454313	0.000276124	0.000927644	0.000289491	0.000202204
2	APC	Nonsyn	R876X	0.188623	0.315644	0.0274725	0.0984299	0.384398	0.00421506	0.00270771	0.00168156	0.00060983
2	APC	Deletion	-C	0.187434	0.327333	0.0187225	0.104537	0.401593	0.00243628	0	0.000160411	0.000108992
2	CIT	Syn	-	0.0012327	0.178924	0.00277992	0.0103404	0.302565	0.0024829	0.00372578	0.00110267	0.000868474
2	CRTC1	Nonsyn	A503V	0.207344	0.31683	0.0660131	0.157695	0.384542	0.0108019	0.00320718	0.00168744	0.00140482
2	CSMD3	Syn	-	0.000110196	0.185448	0.000169405	0.00756554	0.371545	0.000608396	0.000169808	0.000249097	8.68357e-05
2	CTTN	Nonsyn	P15L	0.0892786	0.00105784	0.00150648	0.00083303	0.00108948	0.000950715	0.0026938	0.000739411	0.000412258
2	CYB5D2	Nonsyn	G6V	0.206492	0.32979	0.036256	0.121299	0.397581	0.00397606	0.00320684	0.00139025	0.0017673
2	DCC	Nonsyn	R446H	0.024906	0.00268684	0.0030171	0.00269047	0.00204689	0.00199159	0.00271739	0.00337952	0.0017838
2	DCLK1	Syn	-	0.16994	0.309834	0.0215827	0.0801785	0.35298	0.00331953	0.00381679	0.00106157	0.000602192
2	DNMT3A	Deletion	-T	0.0294229	0.0100935	0.0432121	0.0338076	0.0053379	0.00642891	0	0.000128932	0
2	EP300	Syn	-	0.205182	0.357729	0.0227208	0.0893724	0.381554	0.00185271	0.000164989	0.000191004	0.000141523
2	EPHA3	Nonsyn	C257Y	0.000997293	0.196174	0.00149116	0.00792414	0.386918	0.00181651	0.00128023	0.000414938	0.000296962
2	ERCC4	Syn	-	0.0191173	0.00143298	0.00351165	0.0766983	0.00137117	3.02124e-05	0	0.000197278	0.000138351
2	FBXW7	Nonsyn	W606C	0.211729	0.34532	0.068195	0.118049	0.403343	0.0208628	0.0485026	0.0281826	0.0162005
2	GLI2	Nonsyn	G875S	0.194656	0.337209	0.0874525	0.197903	0.32623	0.00325733	0.00840336	0	0
2	GUCY1A2	Syn	-	0.176619	0.321991	0.0244151	0.0971207	0.382053	0.00227403	0.000869313	0.000334896	8.53388e-05
2	JAK3	Syn	-	0.2208	0.364938	0.0409409	0.123382	0.405729	0.00493401	0.00441127	0.00318933	0.0019187
2	KAT6A	Nonsyn	K1201X	0.178014	0.329366	0.0251731	0.0881066	0.388504	0.00386655	0	0.000420831	0.000274003
2	KRAS	Nonsyn	G12D	0.199912	0.319022	0.0329881	0.126091	0.38705	0.00465295	0.00150376	0.00148441	0.000425062
2	MAP7	Nonsyn	R597H	0.00168201	0.0241528	0.00249596	0.00166129	0.00140728	0.00125712	0.00348152	0.00185713	0.00106752
2	MYH11	Nonsyn	K986N	0.193944	0.325239	0.0212257	0.0921232	0.398217	0.0019802	0	0.000251857	0.000121899
2	PREX2	Nonsyn	L1225R	3.77758e-05	0.0235273	0	3.91942e-05	0	0.000138313	0	0	4.87591e-05
2	RAF1	Insertion	+TAC	0.18544	0.327624	0.0057908	0.0838213	0.39864	0.00320175	0	0.000337268	0.00012865
2	RB1	Syn	-	0.18411	0.321599	0.0346049	0.0828183	0.401158	0.00290559	0	0	0
2	ROBO2	Nonsyn	K50N	0.000542244	0.115517	0.000597627	0.000858693	0.000551683	0.000689448	0.000373134	0.000750751	0.000520359
2	SDK1	Syn	-	0.162414	0.266949	0.021651	0.0855169	0.304918	0.00210809	0	0.000565851	0.000371012
2	SOX11	Nonsyn	P419L	0.119228	0.269748	0.0245052	0.112376	0.254874	0.0211558	0.00416089	0.00274903	0.00216232
2	TNFRSF14	Nonsyn	H283Q	0.0162495	0.00499782	0.01765	0.022646	0.00273386	0.00391631	0.00136893	0.000548977	0.000791814
3	ACVR2A	Deletion	-A	0.163459	0.0210508	0.0579201	0.354094	0.0404463	0.00377801	0.00219106	0.0027408	0.00281287
3	ALK	Nonsyn	A1470V	0.0355111	0.00155119	0.00135834	0.00173056	0.00165331	0.00140125	0.00155983	0.00172138	0.00183226
3	AMER1	Insertion	+A	0.327211	0.0364461	0.0929544	0.688218	0.0703029	0.000257898	6.46914e-05	0	0.000358311
3	APC	Nonsyn	R805X	0.161199	0.0191506	0.0504122	0.352179	0.028613	0.00281902	0.00174095	0.00108857	0.00183714
3	APC	Insertion	+A	0.153235	0.0198694	0.0470593	0.338069	0.0318838	0.000197707	9.28591e-05	0.000460299	0.000107898
3	ARID1B	Nonsyn	A2206V	0.0278805	0.00087146	0.000824402	0.000697123	0.00036785	0.000720981	0.00061262	0.00111452	0.00123074
3	BRAF	Syn	-	0.169575	0.0294118	0.0609016	0.355469	0.0352739	0.0010248	0.00109835	0.000851668	0.00100623
3	BRCA1	Syn	-	0.000114561	0.000202716	0.0443672	0.000225337	0.000265346	0.000191485	0	0.000173974	9.95818e-05
3	CRTC1	Nonsyn	S498I	0.00545384	0.00718563	0.00457693	0.00718116	0.0382589	0.0067446	0.0065427	0.00573951	0.00433416
3	DCLK1	Nonsyn	K530T	0.000102944	0.000356803	7.67666e-05	0.000197323	0.0232501	0.000164042	0.000145455	0.000171866	0.000148965
3	DNAH1	Nonsyn	R3572X	0.177659	0.0261011	0.0639222	0.322018	0.0366295	0.00371102	0.00260777	0.00256603	0.00227496
3	ERBB2	Nonsyn	V308M	0.173187	0.0258056	0.0641745	0.332267	0.0340422	0.00068567	0.00056346	0.00088816	0.000550688
3	ERBB4	Nonsyn	I533M	0.164155	0.000436348	0.000216982	0.297213	0.000426647	0.000187785	0.000243353	0.000319319	0.000209188
3	ERCC6	Syn	-	0.0345649	0.00326087	0.00270348	0.00245105	0.00244409	0.00320063	0.00290743	0.00258791	0.00166755
3	FAT1	Nonsyn	R2917X	0.00264271	0.0153197	0.00302353	0.047666	0.0397303	0.00315985	0.00311825	0.0027991	0.0028436
3	GATA3	Nonsyn	Y41H	0.0524768	0.00100925	0.00106347	0.0631649	0.000492854	0.000786782	0.000216169	0.000605144	0.000775555
3	KDM5B	Nonsyn	R1397Q	0.00559537	0.00857254	0.00380008	0.0257143	0.00582848	0.0061682	0.00555966	0.00448806	0.00366518
3	KRAS	Nonsyn	G12D	0.162767	0.0419152	0.124112	0.320855	0.0554332	0.00171925	0.0014258	0.000863111	0.000692761
3	LRIG3	Nonsyn	S82N	0.000290444	0.00063925	0.0447106	0.000418332	0.000659544	0.000751315	0.000282606	0.000544307	0.000342536
3	MAP3K1	Nonsyn	R260H	0.159575	0.00355674	0.00268504	0.316634	0.00195468	0.00292356	0.00225023	0.00219239	0.00261728
3	MED12	Nonsyn	K527Q	0.00102817	0.000430756	0.000407701	0.000656312	0.0537796	0.000402966	0.000489853	0.000215239	0.00037237
3	MED12	Nonsyn	Y1874C	0.064243	0.00022748	9.18105e-05	0.000111744	0	0.000163626	0.000273935	8.12546e-05	5.31576e-05
3	NEK8	Syn	-	0.0019596	0.0014919	0.00134943	0.00115883	0.028329	0.00141628	0.00107866	0.000565794	0.00102424
3	NOTCH1	Nonsyn	R1940C	0.151134	0.0183075	0.0716382	0.260042	0.028261	0.0028136	0.00221239	0.00205353	0.00205691
3	PDGFRA	Nonsyn	S618T	0.000831947	0.000698324	0.000571636	0.0467747	0.000533523	0.000497512	0.000569736	0.000895474	0.00108869
3	POLE	Nonsyn	G1924R	0.171115	0.0394188	0.131221	0.363483	0.0743482	0.00366468	0.00319091	0.00194321	0.00214556
3	PREX2	Insertion	+T	0.010243	0.0234492	0.055543	0.0499521	0.0611159	0.0105411	0.0112785	0.00889725	0.0110697
3	RNF43	Del	-C	0.157631	0.0177616	0.0725121	0.33312	0.0333857	0.00236786	0.00320778	0.00273464	0.00330932
3	SMAD2	Nonsyn	C275Y	0.161079	0.0028122	0.00286575	0.320942	0.00195027	0.00202247	0.0016093	0.00250813	0.00165379
3	SMG1	Nonsyn	A3283T	0.000142694	0.000373902	0	0.00049485	0.022302	0.000398216	0.000330954	0.000405652	0.000324488
3	SPECC1	Deletion	-A	0.160977	0.00810811	0.00479327	0.308165	0.00590084	0.00416968	0.00488591	0.00423698	0.00512479
3	STK11	Syn	-	0.143721	0	0.00127738	0.265881	0.000227505	0.000175285	0.00021395	7.21137e-05	0.000219551
3	TESK1	Insertion	+G	0	0	3.1109e-05	0.04001	0	0	0.000215355	0.000118008	0
3	TGFBR1	Deletion	-A	0.000193112	0.0147647	0.0484979	0.0356638	0.0258549	0.000128938	0.000222482	0	0.000286509
3	TP53	Nonsyn	A159T	0.164785	0.0291586	0.0555556	0.330809	0.037516	0.00193611	0.00121618	0.00195727	0.00190444
3	XIRP2	Nonsyn	K2431R	0.000210452	0.00043611	0.0400945	0.000196662	0.00021373	0.00038584	0.000101451	0.000153374	0.000108104
4	AKAP9	Syn	-	0.00133827	0.132023	0.00165707	0.00189155	0.00115741	0.00140805	0.00111111	0.000362845	0.00162338
4	APC	Nonsyn	C995*	0.266852	0.300998	0.30195	0.29868	0.244849	0.0708576	0.00812967	0.00840605	0.0114294
4	APC	Nonsyn	R302*	0.464293	0.603461	0.596016	0.583828	0.501401	0.0164179	0.00104717	0.000824791	0.00324011
4	BRSK1	Syn	-	0.00110119	0.00143407	0.00168611	0.000666489	0.108585	0.00347653	0.00124039	0.00234987	0.00264901
4	EDNRB	Nonsyn	F330V	0.0238598	0.000512727	0.000347403	0.000266046	0.000374167	0.000613981	0.000562673	0.000278784	0.000809389
4	ELL	Syn	-	0.20039	0.234865	0.236142	0.231885	0.216651	0.010297	0.00307427	0.00275511	0.00397667
4	FAT4	Nonsyn	A1207S	0.30084	0.376236	0.302039	0.322418	0.317759	0.0135599	0.00452093	0.00507963	0.00582568
4	GRM8	Nonsyn	S7F	0.0538877	0.217011	0.255165	0.00269374	0.00179332	0.00167742	8.67679e-05	0.000237756	0.000323102
4	GRM8	Insertion	+C	0.356487	0.370031	0.385538	0.3703	0.312822	0.0104744	0.000333695	0.000138122	0.000998004
4	JAK3	Nonsyn	Y100*	0.00204782	0.0957382	0.00239688	0.00219394	0.000764039	0.0023212	0.00177501	0.00232134	0.00127768
4	KRAS	Nonsyn	G12D	0.262458	0.294207	0.345689	0.307665	0.260076	0.0103274	0.000686872	0.00188568	0.00138773
4	LAMA1	Nonsyn	C2481S	0.000418831	0.0164745	6.95894e-05	0	0.000209644	0	0	0	0
4	MYO3B	Deletion	-C	0.00173156	0.00178637	0.0978072	0.00210107	0.0019685	0.00205141	0.000870676	0.00175527	0.00120809
4	SFPQ	Syn	-	0.633941	0.660409	0.701987	0.622183	0.628604	0.568582	0.000856164	0.000882613	0.0031185
4	SMAD3	Nonsyn	V331I	0.00502227	0.194862	0.00686976	0.006094	0.00590752	0.00650017	0.0051366	0.00604534	0.00488202
4	SMAD4	Syn	-	0.0479407	0.000953867	0.001021	0.00133802	0.00174437	0.0015005	0.00142331	0.000518135	0.00210637
4	SOX9	Deletion	-C	0.540357	0.592166	0.582712	0.562079	0.487552	0.021541	8.57265e-05	0.000690767	0
4	SRGAP3	Syn	-	0.0916074	0.00119764	0.000381481	0.000653083	0.000493409	0.000401284	0.000341155	0.000361043	0.000300255
4	STL	Syn	-	0.275024	0.365228	0.477698	0.340969	0.302814	0.0951346	0.0753382	0.0839286	0.117315
4	TGFBR2	Nonsyn	D549N	0.07001	0.0153168	0.00271924	0.00334672	0.0062551	0.00118301	0.000957243	0.00192596	0.000893921
4	TIAM1	Nonsyn	A120E	0.531221	0.70519	0.612625	0.592593	0.502685	0.0174601	0.00398124	0.00739774	0.005923
4	TIAM1	Nonsyn	A1431T	0.0705802	0.171331	0.285951	0.00365594	0.202459	0.00186567	0.00183673	0.00209096	0.00193906
4	TP53	Nonsyn	R248Q	0.688668	0.872228	0.878026	0.841825	0.677862	0.0153437	0.00267809	0.00390161	0.00509915
4	TRIO	Nonsyn	R827H	0.297888	0.302382	0.311071	0.301804	0.264067	0.00951866	0.00190789	0.00320946	0.00378447
4	WHSC1	Nonsyn	G1001R	0.0909745	0.401148	0.365724	0.298641	0.327384	0.00784206	0.00138998	0.00105501	0.001443
Summary of somatic mutations validated by ultra-deep amplicon sequencing and their variant allele frequencies.
