# Supplementary material for: Multiregion ultra‐deep sequencing reveals early intermixing and variable levels of intratumoral heterogeneity in colorectal cancer
Source: Mol Oncol. 2016 Oct 20;11(2):124–39. doi: 10.1002/1878-0261.12012 (PMC5527459; doi:10.1002/1878-0261.12012)
Supplement: Supplementary file 11 — Table S7. ASCAT‐estimated malignant cell content and average ploidy of each tumor sector. [file MOL2-11-124-s011.xlsx]

## Sheet: Sheet1
Table S7 Summary of malignant cell content and average ploidy of each tumor sector.
Patient	Sector	Estimated malignant cell content	Estimated average ploidy
1	A	0.49	3.72
	B	0.24	3.87
	C	0.59	3.66
	D	0.17	1.91
	E	0.62	3.76
2	A	0.37	2.09
	B	0.44	2.05
	C	0.2	1.65
	D	0.21	1.65
	E	0.46	2.25
3	A	0.2	1.96
	B	0.2	1.98
	C	0.2	2.02
	D	0.38	2.05
	E	0.2	1.99
4	A	0.67	3.03
	B	0.85	2.99
	C	0.86	2.98
	D	0.82	2.87
	E	0.62	3.03
ASCAT-estimated malignant cell content and average ploidy of each tumor sector.
