# Supplementary material for: Multiregion ultra‐deep sequencing reveals early intermixing and variable levels of intratumoral heterogeneity in colorectal cancer
Source: Mol Oncol. 2016 Oct 20;11(2):124–39. doi: 10.1002/1878-0261.12012 (PMC5527459; doi:10.1002/1878-0261.12012)
Supplement: Supplementary file 12 — Table S8. Amplified and deleted regions across four patients based on ASCAT data. [file MOL2-11-124-s012.xlsx]

## Sheet: Sheet1
Table S8 Amplified and deleted regions across four patients based on ASCAT data.
Patient	Chr	Start	End	Arm	Size(Mb)	Copy number events	Recurrent
1	1	133160	120512104	1p	120.379	Del	Shared
1	1	146494510	247458525	1q	100.964	Del	Truncal
1	3	2305420	81999689	3p	79.6943	Del	Truncal
1	3	93900000	111273600	3q	17.3736	Del	Unique
1	4	53803	48200000	4p	48.1462	Del	Truncal
1	4	52700000	187630989	4q	134.931	Del	Truncal
1	5	1280128	46100000	5p	44.8199	Del	Truncal
1	5	50700000	180527455	5q	129.827	Del	Truncal
1	6	213782	20279067	6p	20.0653	Del	Shared
1	6	23503659	38796580	6p	15.2929	Del	Shared
1	6	41652604	56798021	6p	15.1454	Amp	Shared
1	6	63642301	170871052	6q	107.229	Amp	Unique
1	7	1000625	58000000	7p	56.9994	Del	Unique
1	7	61700000	158512522	7q	96.8125	Del	Unique
1	8	501675	31954502	8p	31.4528	Del	Shared
1	8	48100000	146186669	8q	98.0867	Amp	Truncal
1	9	23057316	28747158	9p	5.68984	Del	Shared
1	12	406292	33300000	12p	32.8937	Del	Shared
1	12	38200000	133263825	12q	95.0638	Del	Shared
1	13	19833824	46798829	13q	26.965	Del	Shared
1	13	54655802	112505549	13q	57.8497	Amp	Shared
1	15	23831718	99816470	15q	75.9848	Del	Shared
1	16	166960	34600000	16p	34.433	Del	Shared
1	16	38600000	78198192	16q	39.5982	Del	Shared
1	17	1265064	22200000	17p	20.9349	Del	Shared
1	17	25800000	76116501	17q	50.3165	Amp	Unique
1	18	745884	14986956	18p	14.2411	Del	Unique
1	18	22775185	76116463	18q	53.3413	Del	Shared
1	19	1207238	10886266	19p	9.67903	Del	Shared
1	19	28600000	57335179	19q	28.7352	Del	Shared
1	20	568696	25600000	20p	25.0313	Amp	Shared
1	20	29400000	44842025	20q	15.442	Amp	Shared
1	20	46661751	60921044	20q	14.2593	Del	Shared
1	22	17052871	30166437	22q	13.1136	Del	Shared
2	2	792408	86284378	2p	85.492	Amp	Branched
2	3	2305420	87900000	3p	85.5946	Del	Unique
2	3	93900000	196658688	3q	102.759	Del	Branched
2	5	1282414	46100000	5p	44.8176	Del	Unique
2	7	18988818	58000000	7p	39.0112	Amp	Truncal
2	7	61700000	158512522	7q	96.8125	Amp	Truncal
2	8	48100000	145742514	8q	97.6425	Amp	Unique
2	12	406292	33300000	12p	32.8937	Amp	Branched
2	12	38200000	133258000	12q	95.058	Amp	Branched
2	14	20085023	99492045	14q	79.407	Amp	Branched
2	16	2110571	34600000	16p	32.4894	Amp	Unique
2	16	38600000	90168697	16q	51.5687	Amp	Unique
3	2	45428751	52799698	2p	7.37095	Del	Unique
3	4	96073956	189812347	4q	93.7384	Del	Unique
3	13	19833824	113860121	13q	94.0263	Amp	Unique
3	22	36680714	153284483	22q	116.604	Amp	Unique
4	4	40178	48200000	4p	48.1598	Del	Shared
4	4	52700000	187629770	4q	134.93	Del	Shared
4	6	213782	58700000	6p	58.4862	Amp	Shared
4	6	63300000	170871052	6q	107.571	Amp	Shared
4	9	2028942	47300000	9p	45.2711	Del	Shared
4	9	50700000	139418260	9q	88.7183	Del	Shared
4	17	953456	22193626	17p	21.2402	Del	Shared
4	17	2587993	20209474	17p	17.6215	Del	Shared
4	17	76291285	77298153	17q	1.00687	Del	Shared
4	20	29400000	44841052	20q	15.4411	Amp	Shared
4	3	2305420	87900000	3p	85.5946	Del	Truncal
4	3	93900000	196657547	3q	102.758	Del	Truncal
4	7	945384	57298867	7p	56.3535	Amp	Truncal
4	7	61700000	159116965	7q	97.417	Amp	Truncal
4	10	2161248	38000000	10p	35.8388	Del	Truncal
4	10	42300000	135181285	10q	92.8813	Del	Truncal
4	13	19833824	113588961	13q	93.7551	Amp	Truncal
4	14	20084444	24461718	14q	4.37728	Del	Truncal
4	15	34366935	99500256	15q	65.1333	Del	Truncal
4	19	681756	24400000	19p	23.7182	Amp	Truncal
4	19	28600000	57335179	19q	28.7352	Amp	Truncal
4	20	568696	17818434	20p	17.2497	Amp	Truncal
4	22	17053986	50705466	22q	33.6515	Del	Truncal
4	8	607380	40800912	8p	40.1935	Del	Unique
4	11	354119	51600000	11p	51.2459	Del	Unique
4	16	64982033	90168697	16q	25.1867	Del	Unique
4	18	2590305	15400000	18p	12.8097	Del	Unique
4	18	19000000	74794596	18q	55.7946	Del	Unique
Amplified and deleted regions across four patients based on ASCAT data.
